# Supplementary material for: Reduction of integrin alpha 4 activity through splice modulating antisense oligonucleotides
Source: Sci Rep. 2019 Sep 10;9:12994. doi: 10.1038/s41598-019-49385-6 (PMC6736852; doi:10.1038/s41598-019-49385-6)
Supplement: Supplementary file 2 — Supplementary tables [file 41598_2019_49385_MOESM2_ESM.xlsx]

## Sheet: Table S1
	Table S1. Primers used in this study
Target transcript	Name	Sequence (5´ to 3´)	Cycling conditions
ITGA4	exon 1F	gagagcgcgctgctttaccagg	30 min at 55°C, 2 min at 94°C, 30 cycles of 94°C for 30 sec, 55°C for 30 sec and 68°C for 1 min 30 sec
	exon 10R	gccatcattgtcaatgtcgcca
	exon 9F	ggatcgtactttggagcttctg
	exon 20R	gcatgcactgtgatactgaggt
	exon 19F	gtgaagtcacagataactctgg
	exon 28R	gctgagattttccccttgcatg
CCND1	F	tgttcgtggcctctaagatgaa	30 min at 55°C, 2 min at 94°C, 25 cycles of 94°C for 30 sec, 55°C for 30 sec and 68°C for 1 min
	R	gtccgggtcacacttgatcac

## Sheet: Table S2
Table S2. Details of AOs tested in this study
Targeting exon	Exon length (bp)	AO name	Sequence (5'-3')	Skipped product (%)	Frame shift
		Negative control (Ctrl)	GGA UGU CCU GAG UCU AGA CCC UCC G	0
		Gene Tools Control (GTC)	CCU CUU ACC UCA GUU ACA AUU UAU A	0
AO targeting human ITGA4 gene
2	122	H2A(-5+20)	UGG GCG CAC CCA CUA GGA GCC UAA A	0	No
		H2D(+21-4)	UCA CCC AGC UGG AGC UGU UCG CAC G	0
		H2D(-49-74)	CAG GAC UUG CCC UAU GGU GGG GUC CA	0
3	107	H3A(-18+7)	GGG CUA CCU AUA GCA UGU GAA AAU A	0	Yes
		H3A(+20+39)	CCA AAC AAG UCU UUC CAC AA	29 (exon 3+4)
		H3A(+29+48)	CUC UCU CUU CCA AAC AAG UC	22 (exon 3+4)
		H3A(+28+47)	UCU CUC UUC CAA ACA AGU CU	21 (exon 3+4)
		H3A(+27+46)	CUC UCU UCC AAA CAA GUC UU	20 (exon 3+4)
		H3A(+26+45)	UCU CUU CCA AAC AAG UCU UU	29 (exon 3+4)
		H3A(+25+44)	CUC UUC CAA ACA AGU CUU UC	28 (exon 3+4)
		H3A(+30+49)	UCU CUC UCU UCC AAA CAA GU	52 (exon 3+4)
		H3A(+31+50)	GUC UCU CUC UUC CAA ACA AG	34 (exon 3+4)
		H3A(+32+51)	UGU CUC UCU CUU CCA AAC AA	25 (exon 3+4)
		H3A(+33+52)	UUG UCU CUC UCU UCC AAA CA	28 (exon 3+4)
		H3A(+34+53)	AUU GUC UCU CUC UUC CAA AC	32 (exon 3+4)
		H3A(+35+54)	GAU UGU CUC UCU CUU CCA AA	40 (exon 3+4)
		H3A(+36+55)	UGA UUG UCU CUC UCU UCC AA	51 (exon 3+4)
		H3A(+41+65)	CCC CAA CCA CUG AUU GUC UCU CUC U	46 (exon 3+4)
		H3A(+46+70)	GUG ACC CCC AAC CAC UGA UUG UCU C	29 (exon 3+4)
		H3A(+51+75)	AAA GUG UGA CCC CCA ACC ACU GAU U	34 (exon 3+4)
		H3D(+11-14)	GUU CCA AUA CCU ACC ACG AUG GAU C	5 (exon 3+4)
		H3D(+6-19)	GAC CAG UUC CAA UAC CUA CCA CGA U	18 (exon 3+4)
		H3D(+1-24)	CUG UGG ACC AGU UCC AAU ACC UAC C	34 (exon 3+4)
4	130	H4A (-19+6)	ACA AGU CUG AAU AAA AUA AAA GUA G	21	Yes
		H4A(+24+48)	AUU UUC AUU CUU UAU GUA AAA UAU A	22
		H4A(+46+65)	CCA CCA GUG GGG AGC UUA UU	15
		H4A(+46+70)	AGC AAC CAC CAG UGG GGA GCU UAU U	26
		H4A(+47+71)	UAG CAA CCA CCA GUG GGG AGC UUA U	33
		H4A(+48+72)	AUA GCA ACC ACC AGU GGG GAG CUU A	34
		H4A(+49+73)	CAU AGC AAC CAC CAG UGG GGA GCU U	36
		H4A(+50+74)	CCA UAG CAA CCA CCA GUG GGG AGC U	31
		H4A(+51+75)	UCC AUA GCA ACC ACC AGU GGG GAG C	32
		H4A(+51+74)	CCA UAG CAA CCA CCA GUG GGG AGC	37
		H4A(+51+73)	CAU AGC AAC CAC CAG UGG GGA GC	36
		H4A(+51+72)	AUA GCA ACC ACC AGU GGG GAG C	34
		H4A(+51+71)	UAG CAA CCA CCA GUG GGG AGC	36
		H4A(+51+70)	AGC AAC CAC CAG UGG GGA GC	27
		H4A(+52+71)	UAG CAA CCA CCA GUG GGG AG	34
		H4A(+52+76)	CUC CAU AGC AAC CAC CAG UGG GGA G	33
		H4A(+53+72)	AUA GCA ACC ACC AGU GGG GA	28
		H4A(+53+77)	ACU CCA UAG CAA CCA CCA GUG GGG A	32
		H4A(+54+78)	CAC UCC AUA GCA ACC ACC AGU GGG G	35
		H4A(+55+74)	CCA UAG CAA CCA CCA GUG GG	26
		H4A(+55+79)	GCA CUC CAU AGC AAC CAC CAG UGG G	no skipping but decay
		H4A(+56+75)	UCC AUA GCA ACC ACC AGU GG	31
		H4A(+56+80)	GGC ACU CCA UAG CAA CCA CCA GUG G	30
		H4A(+61+80)	GGC ACU CCA UAG CAA CCA CC	22
		H4D(+7-18)	AUC AAA AUC AUG CCU UAC CUU GAU A	20
5	68	H5A(-13+12)	UUU UCA CAU AAU CUA AAA UGA AAU A	0	Yes
		H5D(+11-13)	UUU GAA CAA UUA CCU UUG UGU AAA	0
6	130	H6A(-11+14)	AUC ACA AUU AAA UCC UGU AAG AAA A	11	Yes
		H6A(-6+19)	CCC CCA UCA CAA UUA AAU CCU GUA A	9
		H6A(-1+24)	UGG GGC CCC CAU CAC AAU UAA AUC C	14
		H6A(+33+58)	AGA CAA AAA GAG AGC CAG UCC AGU A A	3
		H6D(+20-5)	AGU ACC UAA AUA ACU UCC AAA UUU U	0
7	86	H7A(-16+9)	CUG AAU AUC CUU UAA GAA AAG GGA G	7	Yes
		H7D(+18-7)	UUC UUA CCU UAC CAA UCU GCU CAU G	1
8	63	H8A(-10+15)	GCU GAA UAU AUA UGC CUG UAA UUA G	33	No
		H8A(-9+16)	UGC UGA AUA UAU AUG CCU GUA AUU A	36
		H8A(-8+17)	AUG CUG AAU AUA UAU GCC UGU AAU U	44
		H8A(-7+18)	AAU GCU GAA UAU AUA UGC CUG UAA U	36
		H8A(-6+19)	CAA UGC UGA AUA UAU AUG CCU GUA A	42
		H8A(-5+20)	UCA AUG CUG AAU AUA UAU GCC UGU A	33
		H8A(-5+15)	GCU GAA UAU AUA UGC CUG UA	44
		H8A(-4+21)	AUC AAU GCU GAA UAU AUA UGC CUG U	40
		H8A(-3+22)	CAU CAA UGC UGA AUA UAU AUG CCU G	45
		H8A(-2+23)	UCA UCA AUG CUG AAU AUA UAU GCC U	13
		H8A(-1+24)	UUC AUC AAU GCU GAA UAU AUA UGC C	42
		H8A(+1+25)	UUU CAU CAA UGC UGA AUA UAU AUG C	40
		H8A(+1+20)	UCA AUG CUG AAU AUA UAU GC	34
		H8A(+21+45)	AUG UAA GAU AUU UAG UUC UUU UUC A	7
		H8D(+15-10)	GAC AUA UUA CCU UUU UAC CUU UCA U	8
9	138	H9A(-6+19)	CUC CAA AGU ACG AUC CAA GCU GUC C	0	No
		H9A(+90+114)	CAC UCU UCC UUC CUC UCU GAU GGU G	0
		H9D(+14-11)	CUU GGA CAU ACC GAG CCA GAG UUG A	0
10	112	H10A(-5+20)	AUU GCA UUC AUU ACU GCU CCC UAG A	0	Yes
		H10D(+22-3)	UAC CUU CAA AGC CAU CAU UGU CAA U	0
11	95	H11A(-2+23)	UUG UGG AGC UCC GAU AGC AAC AUC U	0	Yes
		H11A(-2+18)	GAG CUC CGA UAG CAA CAU CU	2
		H11A(+51+73)	CCA UCU GCA CGG CCA UUG UAA AU	1
		H11D(+21-3)	UAC CUG UGA GAA GGU UGA CGA GAU	1
12	91	H12A(-7+18)	CUG AAG UCC UUC AAU UCU CUG AAA A	2	Yes
		H12A(+44+69)	AUC AAU UUG UCC UGA UAU AGA CUG UC	1
		H12D(+7-18)	GAU AAA CUA AUU ACU CAC CUA CAU A	1
13	46	H13A(+21+45)	UUA GCA AGA CAG CAG AAU CAG ACC G	0	Yes
		H13D(+1-24)	AGC AGU GAA AUA UAU CAG UCU UAC C	0
14	155	H14A(-10+15)	ACU ACA GGU CUU GUC CUG AGA AGG A	0	Yes
		H14D(+12-13)	AGG GCA UAC CCA CCA AUG UAA CCU G	0
15	155	H15A(+56+79)	GUU CCA UUA GAA GAG AAA UAG AAU	0	Yes
		H15A(+75+98)	UCC UGU AAU CAC GUC AGA AGU UCC	5
		H15D(+18-6)	CAU UAC CCG CAU AAA UGC UUG AUG	0
		H15D(+22-2)	ACC CGC AUA AAU GCU UGA UGU GUU	0
16	150	H16A(-77-53)	AAA AAA UAA AAC UCC UUU CCU GAA A	0	No
		H16A(-39-20)	UAU GAA UUA ACA AAA ACA AG	0
		H16A(+7+32)	UGA AUU GGG GUG AGG AUG UCC CGC AC	0
		H16A(+47+71)	CUG AUG ACA UGA GGA CCA AGG UGG U	0
		H16A(+82+106)	GCU GAA GUG GUG GGA AUU CCU CUG U	0
		H16A(+114+138)	UAU GUC UUU UUC UUU CUU CUG CUG A	0
		H16D(+3-22)	GAA UAA AGG AAA AUA UUC CUA CUG U	1
		H16D(-38-57)	UUU UAA AAA UUU AGU UAA AU	0
		H16D(-71-90)	ACA UAU AGU UCA CUU CUU CA	0
17	77	H17A(-10+15)	CCU UGC AAA GUU UAU CUG GAA AUA A	0	Yes
		H17A(+30+54)	AAC CUG UAA AUC AGC AGA ACA AUU U	0
		H17D(+20-5)	CUU ACU UCA AAA ACC CAA UCU UUG C	0
18	151	H18A(-9+16)	UUU AUU UUC AUG GGG CCU AAA AAU U	0	Yes
		H18A(+30+52)	CAU CAA UGU CUU CAU ACU CCC AA	0
		H18D(+20-5)	CUU ACC AGC UCU AAA AUC UUA AUG A	0
19	96	H19A(-33-9)	AAA AAU GAA ACA ACU GUU UUG GAC A	decay, no skipping	No
		H19A(+15+34)	UAU CUG UGA CUU CAC AGU UU	<1
		H19A(+20+44)	ACG CCA GAG UUA UCU GUG ACU UCA C	37
		H19A(+25+44)	ACG CCA GAG UUA UCU GUG AC	28
		H19A(+26+45)	CAC GCC AGA GUU AUC UGU GA	0
		H19A(+27+46)	CCA CGC CAG AGU UAU CUG UG	0
		H19A(+28+47)	ACC ACG CCA GAG UUA UCU GU	0
		H19A(+29+48)	UAC CAC GCC AGA GUU AUC UG	0
		H19A(+30+49)	GUA CCA CGC CAG AGU UAU CU	40
		H19A(+31+50)	UGU ACC ACG CCA GAG UUA UC	1
		H19A(+32+51)	UUG UAC CAC GCC AGA GUU AU	1
		H19A(+33+52)	GUU GUA CCA CGC CAG AGU UA	0
		H19A(+34+53)	AGU UGU ACC ACG CCA GAG UU	0
		H19A(+35+54)	AAG UUG UAC CAC GCC AGA GU	0
		H19A(+37+56)	UCA AGU UGU ACC ACG CCA GA	1
		H19D(+13-12)	UGA AAC ACU UAC CCU UGA GAG AUG A	14
		H19A(+32+49)	GUA CCA CGC CAG AGU UAU
		H19A(+30+47)	A CCA CGC CAG AGU UAU CU
20	80	H20A(-18+7)	UAU CUA UCU GUA AAA CAC AGA CCA G	14	Yes
		H20A(+20+44)	GCU CUG CUG AGU GAG CUC ACA UCC A	15
		H20D(+19-6)	UUA UAC CAG GUA GCA UGC ACU GUG A	0
21	90	H21A(-5+20)	CCA UUU CCU CUU CAU UUU CAC UAU A	15	No
		H21D(+2-23)	AGG AAG CCU UUA UGU CUA CUU ACC C	48
22	91	H22A(-3+21)	AAU GAA GUU GGG UUU ACA AAC CUG	16	Yes
		H22A(+19+41)	CAU CAU UUG AUC CAU ACA CAA AU	13
		H22D(+20-4)	UUA CAU GGA AAG UUA AGU UCA UUU	16
23	108	H23A(-10+15)	GCC AGU GUU GAU AAC CUG AUA AGA A	37	No
		H23D(+12-13)	AAU ACA UUU UUA CCU GGA CAU CCA A	37
24	126	H24A(-4+21)	GUG GCA UUC UCC AGU AGU AGU CUA U	66	No
		H24D(+23-2)	ACC AAU AGC CUC UUA UCA GUC UUG G	31
25	120	H25A(-4+21)	UGG AUC AGC UUU UAU GCA GUA CUU G	0	No
		H25A(+55+80)	ACA CUG GCU UCU UUU CCA CUU UCC AU	48
		H25A(+56+81)	AAC ACU GGC UUC UUU UCC ACU UUC CA	49
		H25A(+57+82)	GAA CAC UGG CUU CUU UUC CAC UUU CC	49
		H25A(+58+83)	UGA ACA CUG GCU UCU UUU CCA CUU UC	47
		H25A(+59+84)	AUG AAC ACU GGC UUC UUU UCC ACU UU	48
		H25A(+60+85)	UAU GAA CAC UGG CUU CUU UUC CAC UU	36
		H25A(+61+86)	AUA UGA ACA CUG GCU UCU UUU CCA CU	48
		H25A(+62+87)	GAU AUG AAC ACU GGC UUC UUU UCC AC	43
		H25A(+63+88)	GGA UAU GAA CAC UGG CUU CUU UUC CA	43
		H25A(+64+89)	UGG AUA UGA ACA CUG GCU UCU UUU CC	46
		H25A(+65+90)	UUG GAU AUG AAC ACU GGC UUC UUU UC	44
		H25D(+10-14)	UUA GAC UUA CUU ACC AUU UCU AAA	11
26	99	H26A(-12+13)	CUG AAG UCU CAU CCU GUU UAA UAA A	28	No
		H26D(+18-7)	AUC UUA CAU GCG CAA CAU UCU CAU C	29
27	120	H27A(-15+10)	CCA GUA GAA CCU ACG UGA GUU AAG A	28	No
		H27A(-14+11)	UCC AGU AGA ACC UAC GUG AGU UAA G	36
		H27A(-13+12)	UUC CAG UAG AAC CUA CGU GAG UUA A	40
		H27A(-12+13)	CUU CCA GUA GAA CCU ACG UGA GUU A	41
		H27A(-11+14)	CCU UCC AGU AGA ACC UAC GUG AGU U	40
		H27A(-10+15)	UCC UUC CAG UAG AAC CUA CGU GAG U	19
		H27A(-9+16)	GUC CUU CCA GUA GAA CCU ACG UGA G	42
		H27A(-8+17)	AGU CCU UCC AGU AGA ACC UAC GUG A	44
		H27A(-7+18)	UAG UCC UUC CAG UAG AAC CUA CGU G	45
		H27A(-6+19)	GUA GUC CUU CCA GUA GAA CCU ACG U	48
		H27A(-5+20)	UGU AGU CCU UCC AGU AGA ACC UAC G	44
		H27A(+20+44)	AAA UAA CGU UUG GGU CUU UGA UGA U	46
		H27D(+17-8)	AUG CUU ACC UUC CAC AUA ACA UAU G	22
		H27D(+18-7)	UGC UUA CCU UCC ACA UAA CAU AUG A	22
		H27D(+19-6)	GCU UAC CUU CCA CAU AAC AUA UGA G	34
		H27D(+20-5)	CUU ACC UUC CAC AUA ACA UAU GAG A	30
		H27D(+21-4)	UUA CCU UCC ACA UAA CAU AUG AGA U	38
		H27D(+22-3)	UAC CUU CCA CAU AAC AUA UGA GAU C	34
		H27D(+23-2)	ACC UUC CAC AUA ACA UAU GAG AUC A	37
		H27D(+24-1)	CCU UCC ACA UAA CAU AUG AGA UCA A	38
AO targeting murine Itga4 gene
				Exon 3 AOs were tested as cocktails
3	107	m3A(-5+20)	AGG CUC UCC ACU GGG GCU ACC UGC A	m3A (-5+20), m3A (+24+48); 50	Yes
				m3A (-5+20), m3A (+73+97); 40
				m3A (-5+20), m3D (+5-20); 20
		m3A(+24+48)	CCC UCU CCU CCA GGC AUG UCU UCC C	m3A (+24+48),m3A (+73+97); 20
				m3A (+24+48), m3D (+5-20); 60
		m3A(+73+97)	CCA UUU UCU CCA GGC UGU CUG GAA A	m3A (+73+97), m3D (+5-20); 30
		m3D(+5-20)	GGA CCC ACU UCA GUA CCU ACC ACG A
				Exon 4 AOs were tested as cocktails
4	130	m4A(-15+10)	GCC CAC AAG UCU GGA UAA AAC AAA A	m4A (-15+10), m4A (+15+40); 30	Yes
				m4A (-15+10), m4A (+51+75);50
				m4A (-15+10), m4A (+92+116);50
				m4A (-15+10), m4D (+6-20); 20
		m4A(+15+40)	CUU CAU GUA AAA AAU AUU UUU CCA C	m4A (+15+40), m4A (+51+75); 20
				m4A (+15+40), m4A (+92+116); 20
				m4A (+15+40), m4D (+6-20); 10
		m4A(+51+75)	GAC GUA GCA AAU GCC AGU GGG GAG U	m4A (+51+75), m4A (+92+116); 30
				m4A (+51+75), m4D (+6-20); 20
		m4A(+92+116)	GCC AUC CUU UUA CUC AGU UCU GUC C	m4A (+92+116), m4D (+6-20); 20
		m4D(+6-20)	UUC GGU CAA GUC CCA CUU ACC UUU GU
27	120	m27A(-10+15)	CCC UUC CAA GAA AAC CUG CAC AAA U	50	No
		m27A(+18+42)	AUG UCG UUU GGG UCU UUG AUG AUG G	60 (exon 26+27)
		m27A(+67+91)	GUA CAA UAA GUC CAA GUA GCA AGC U	35
		m27D(+14-11)	UAA AGG AUU ACC UUC CAC AUA ACA C	35

## Sheet: Table S3
		Table S3. Exon number and their categories based on how easily the exon can be skipped using AOs.
		No skipping	Hard	Moderate	Easy
			(<10%)	(10-30%)	(>30%)
		2	7 (FS)	6 (FS)	3 (FS)*
		5 (FS)	9	20 (FS)	4 (FS)
		9	10 (FS)	22 (FS)	8
		10 (FS)	11 (FS)		19
		13 (FS)	12 (FS)		21
		14 (FS)	15 (FS)		23
		16			24
		17 (FS)			25
		18 (FS)			26
					27
		(FS- exon skipping lead to frame-shifting of the ITGA4 transcript)
		*AOs targeting exon 3 lead to dual exon skipping (exon 3 and 4) and resulted in in-frame ITGA4 transcript

## Sheet: Table S4
Table S4. Exon skipping efficiencies of the microwalking AOs. The original AOs is shown in red.
Exon 3
Coordinate	Exon skipping efficiency (%)
H3A(+41+65)	46
H3A(+46+70)	29
H3A(+51+75)	34
H3A(+30+49)	52
H3A(+29+48)	22
H3A(+28+47)	21
H3A(+27+46)	20
H3A(+26+45)	29
H3A(+25+44)	28
H3A(+31+50)	34
H3A(+32+51)	25
H3A(+33+52)	28
H3A(+34+53)	32
H3A(+35+54)	40
Exon 4
Coordinate	Exon skipping efficiency (%)
H4A(+51+75)	32
H4A(+52+76)	33
H4A(+53+77)	32
H4A(+54+78)	35
H4A(+56+80)	30
H4A(+61+80)	22
H4A(+46+65)	15
H4A(+46+70)	26
H4A(+47+71)	33
H4A(+48+72)	34
H4A(+49+73)	36
H4A(+50+74)	31
H4A(+51+74)	37
H4A(+51+73)	36
H4A(+51+72)	34
H4A(+51+71)	36
H4A(+51+70)	27
H4A(+52+71)	34
H4A(+53+72)	28
H4A(+55+74)	26
H4A(+56+75)	31
Exon 19
Coordinate	Exon skipping efficiency (%)
H19A(+30+49)	40
H19A(+26+45)	0
H19A(+27+46)	0
H19A(+28+47)	0
H19A(+29+48)	0
H19A(+31+50)	0
H19A(+32+51)	0
H19A(+33+52)	0
H19A(+34+53)	0
H19A(+35+54)	0
H19A(+37+56)	0

## Sheet: Table S5
	Table S5. Clinical score criteria
	Clinical Score	Criteria
	0	No clinical signs
	0.5	Slight tail weakness
	1	Tail weakness / partially flaccid tail
	2	Fully flaccid tail or difficulty up-righting when placed on back
	2.25	Fully flaccid tail and difficulty up-righting when placed on back
	2.5	Fully flaccid tail and altered gait in hind limbs
	2.75	Fully flaccid tail and one hind limb paralysed / very severely altered gait
	3	Full hind limb paralysis
	3.25	Hind limb paralysis and favouring one fore limb
	3.5	Hind limb paralysis and weak fore limbs
	4	Full hind limb and fore limbs mostly paralysed
	4.5	Full hind and front limb paralysis
	5	Moribund

## Sheet: Table S6
Table S6. Raw data for flow cytometry analysis of secondary lymphoid organs
Sample:	CD45+CD11b-	CD4+	IFNg- IL-17A+	IFNg+ IL-17A+	IFNg+ IL-17A-	GM-CSF+ IL-17A+	Tr1	Treg	CD8+	Tc17	Tc1				Cell Counts	Spleen/LNs
SLOs_G1 M1_068.fcs	69.8	17.3	1.23	0.33	4.17	0.15	0.7	14.6	14.6	0.3	12					count (per sq)	df=20	Total (3ml)
SLOs_G1 M2_069.fcs	88.5	17.6	1.12	0.21	2.54	0.12	1.48	12.1	15.9	0.47	8.31				G1M1	72	14400000	43200000
SLOs_G1 M3_070.fcs	87.3	17.2	2.4	0.33	3.21	0.14	0.34	11.7	15.2	0.81	8.63				G1M2	64	12800000	38400000
SLOs_G1 M4_071.fcs	66.4	16.9	1.76	0.72	3.19	0.3	0.37	12.4	13.5	0.72	12				G1M3	132	26400000	79200000
SLOs_G1 M5_072.fcs	88.6	20.6	1.07	0.25	1.35	0.082	0.46	9.17	19.3	0.31	5.94				G1M4	81	16200000	48600000
SLOs_G2 M1_073.fcs	83.3	17.2	0.68	0.43	3.44	0.11	0.32	8.83	17.5	0.16	8.58				G1M5	53	10600000	31800000
SLOs_G2 M2_074.fcs	71	17.9	0.84	0.28	3.14	0.15	1.07	14.4	13.1	0.16	3.46				G2M1	73	14600000	43800000
SLOs_G2 M3_075.fcs	74.8	17.4	1.78	0.93	4.1	0.23	0.37	14.5	12.3	0.38	11.4				G2M2	17.5	3500000	10500000
SLOs_G2 M4_076.fcs	76	18.3	1.61	0.39	3.74	0.094	0.24	12.4	17.2	0.48	9.1				G2M3	126	25200000	75600000
SLOs_G2 M6_077.fcs	81.2	15.8	2.25	0.51	3.11	0.11	0.32	18.4	11.2	0.46	10.7				G2M4	79	15800000	47400000
SLOs_G2 M7_078.fcs	74.9	15.8	0.98	0.18	3.7	0.052	0.16	14.1	15.6	0.26	9.15				G2M6	116	23200000	69600000		G2M5	discarded - sampling handling error
SLOs_G2 M8_079.fcs	91.1	18.3	1.53	0.3	3.44	0.066	0.27	11.4	17.3	0.46	6.44				G2M7	108	21600000	64800000
SLOs_G3 M2_081.fcs	66.6	20	1.23	0.5	3.31	0.1	0.41	11.1	7.54	0.18	10.8				G2M8	75	15000000	45000000
SLOs_G3 M3_082.fcs	49.4	16.9	1.44	0.46	2.65	0.12	0.49	9.3	15.1	0.3	10.3				G3M2	124	24800000	74400000
SLOs_G3 M4_083.fcs	58.3	17.6	1.7	0.43	2.26	0.062	0.25	7.63	19.5	0.28	7.72				G3M3	81	16200000	48600000		G3M1	discarded - sampling handling error
SLOs_G3 M5_084.fcs	76.2	17.4	1.5	0.55	2.1	0.15	0.32	9.04	18.6	0.19	10.5				G3M4	61	12200000	36600000
SLOs_G3 M6_085.fcs	76.9	19.3	1.39	0.46	2.66	0.093	0.28	8.79	17.2	0.27	10.3				G3M5	96	19200000	57600000
SLOs_G4 M1_086.fcs	39.1	14.4	2.23	0.79	4.95	0.047	0.19	10.7	13.5	0.39	8.93				G3M6	109	21800000	65400000
SLOs_G4 M2_087.fcs	68.7	19.6	1.56	0.51	2.75	0.089	0.35	9.58	18.2	0.21	9.54				G4M1	184	36800000	110400000
SLOs_G4 M3_088.fcs	67.8	22.2	1.12	0.31	2.36	0.088	0.27	8.51	18.2	0.18	7.52				G4M2	87	17400000	52200000
SLOs_G4 M4_089.fcs	75.2	18.4	1.13	0.44	2.59	0.15	0.43	9.38	17.6	0.25	8.45				G4M3	81	16200000	48600000
SLOs_G4 M5_090.fcs	71.7	18.6	1.28	0.51	3.6	0.11	0.26	9.78	18	0.2	12.7				G4M4	54.5	10900000	32700000
SLOs_G4 M6_091.fcs	79.4	25.6	0.61	0.21	1.19	0.047	0.66	4.69	29.1	0.1	1.67				G4M5	56	11200000	33600000
SLOs_G4 M7_092.fcs	80.4	18	1.08	0.29	2.58	0.037	0.26	8.09	16.1	0.18	8.3				G4M6	30	6000000	18000000
SLOs_G5 M1_093.fcs	81	17.1	0.64	0.3	2.1	0.13	0.72	8.95	18.9	0.096	6.24				G4M7	85	17000000	51000000
SLOs_G5 M2_094.fcs	83.1	16.1	1.57	0.28	3.18	0.16	0.75	8.08	15.5	0.35	11.6				G5M1	63	12600000	37800000
SLOs_G5 M3_095.fcs	87.1	16.5	0.92	0.23	2.44	0.061	0.5	8.86	16.5	0.17	7.62				G5M2	113	22600000	67800000
SLOs_G5 M4_096.fcs	78.7	14	1.81	0.41	1.61	0.11	0.49	13.6	12.3	0.31	10.3				G5M3	66	13200000	39600000
SLOs_G5 M5_104.fcs	61.1	17.1	1.34	0.59	2.54	0.098	0.44	10.4	15.4	0.3	9.61				G5M4	122	24400000	73200000
SLOs_G6 M1_097.fcs	82.9	20.9	1.05	0.27	1.81	0.075	0.42	9.14	19.8	0.17	6.28				G5M5	119	23800000	71400000
SLOs_G6 M2_098.fcs	82.2	20.1	0.88	0.17	1.51	0.045	0.31	8.91	19.7	0.24	9.83				G6M1	63	12600000	37800000
SLOs_G6 M3_099.fcs	82.1	19.7	1.52	0.52	3.25	0.14	0.68	12.8	19	0.28	6.66				G6M2	80	16000000	48000000
SLOs_G6 M4_100.fcs	84.7	16.7	1.69	0.39	4.02	0.11	0.44	9.81	18.2	0.26	8.55				G6M3	53	10600000	31800000
SLOs_G6 M5_101.fcs	59.5	20.4	0.96	0.58	2.83	0.14	0.54	8.77	19.1	0.13	8.69				G6M4	114	22800000	68400000
SLOs_G6 M6_102.fcs	54.1	20	1.18	0.31	2.47	0.075	0.36	8.58	18.4	0.28	7.74				G6M5	81	16200000	48600000
SLOs_G6 M7_103.fcs	51.6	18	1	0.23	2.38	0.067	0.49	9.43	17	0.23	5.92				G6M6	54	10800000	32400000
															G6M7	89	17800000	53400000
Absolute numbers
Sample:	CD45+CD11b-	CD4+	IFNg- IL-17A+	IFNg+ IL-17A+	IFNg+ IL-17A-	GM-CSF+ IL-17A+	Tr1	Treg	CD8+	Tc17	Tc1
SLOs_G1 M1_068.fcs	30153600	5.21657e+06	64163.8	17214.7	217531	7824.86	36516	761620	4.40243e+06	13207.3	528291
SLOs_G1 M2_069.fcs	33984000	5981184	66989.3	12560.5	151922	7177.42	88521.5	723723	5403456	25396.2	449027
SLOs_G1 M3_070.fcs	69141600	1.18924e+07	285417	39244.8	381745	16649.3	40434	1.39141e+06	1.05095e+07	85127.1	906972
SLOs_G1 M4_071.fcs	3.22704e+07	5.4537e+06	95985.1	39266.6	173973	16361.1	20178.7	676259	4.3565e+06	31366.8	522780
SLOs_G1 M5_072.fcs	28174800	5.80401e+06	62102.9	14510	78354.1	4759.29	26698.4	532228	5.43774e+06	16857	323002
SLOs_G2 M1_073.fcs	36485400	6.27549e+06	42673.3	26984.6	215877	6903.04	20081.6	554126	6384945	10215.9	547828
SLOs_G2 M2_074.fcs	7455000	1.33444e+06	11209.3	3736.45	41901.6	2001.67	14278.6	192160	976605	1562.57	33790.5
SLOs_G2 M3_075.fcs	56548800	9.83949e+06	175143	91507.3	403419	22630.8	36406.1	1.42673e+06	6.9555e+06	26430.9	792927
SLOs_G2 M4_076.fcs	36024000	6592392	106138	25710.3	246555	6196.85	15821.7	817457	6196128	29741.4	563848
SLOs_G2 M6_077.fcs	56515200	8.9294e+06	200912	45539.9	277704	9822.34	28574.1	1.64301e+06	6.3297e+06	29116.6	677278
SLOs_G2 M7_078.fcs	48535200	7.66856e+06	75151.9	13803.4	283737	3987.65	12269.7	1.08127e+06	7.57149e+06	19685.9	692791
SLOs_G2 M8_079.fcs	4.0995e+07	7.50208e+06	114782	22506.3	258072	4951.38	20255.6	855238	7.09213e+06	32623.8	456733
SLOs_G3 M2_081.fcs	49550400	9910080	121894	49550.4	328024	9910.08	40631.3	1.10002e+06	3.7361e+06	6724.98	403499
SLOs_G3 M3_082.fcs	24008400	4.05742e+06	58426.8	18664.1	107522	4868.9	19881.4	377340	3.62527e+06	10875.8	373403
SLOs_G3 M4_083.fcs	21337800	3.75545e+06	63842.7	16148.4	84873.2	2328.38	9388.63	286541	4160871	11650.4	321219
SLOs_G3 M5_084.fcs	43891200	7.63707e+06	114556	42003.9	160378	11455.6	24438.6	690391	8.16376e+06	15511.2	857195
SLOs_G3 M6_085.fcs	50292600	9.70647e+06	134920	44649.8	258192	9027.02	27178.1	853199	8.65033e+06	23355.9	890984
SLOs_G4 M1_086.fcs	43166400	6.21596e+06	138616	49106.1	307690	2921.5	11810.3	665108	5827464	22727.1	520393
SLOs_G4 M2_087.fcs	35861400	7.02883e+06	109650	35847.1	193293	6255.66	24600.9	673362	6.52677e+06	13706.2	622654
SLOs_G4 M3_088.fcs	32950800	7.31508e+06	81928.9	22676.7	172636	6437.27	19750.7	622513	5.99705e+06	10794.7	450978
SLOs_G4 M4_089.fcs	24590400	4.52463e+06	51128.4	19908.4	117188	6786.95	19455.9	424411	4.32791e+06	10819.8	365708
SLOs_G4 M5_090.fcs	24091200	4.48096e+06	57356.3	22852.9	161315	4929.06	11650.5	438238	4336416	8672.83	550725
SLOs_G4 M6_091.fcs	14292000	3658752	22318.4	7683.38	43539.1	1719.61	24147.8	171595	4158972	4158.97	69454.8
SLOs_G4 M7_092.fcs	4.1004e+07	7.38072e+06	79711.8	21404.1	190423	2730.87	19189.9	597100	6.60164e+06	11883	547936
SLOs_G5 M1_093.fcs	30618000	5.23568e+06	33508.3	15707	109949	6806.38	37696.9	468593	5786802	5555.33	361096
SLOs_G5 M2_094.fcs	56341800	9.07103e+06	142415	25398.9	288459	14513.6	68032.7	732939	8732979	30565.4	1.01303e+06
SLOs_G5 M3_095.fcs	34491600	5691114	52358.2	13089.6	138863	3471.58	28455.6	504233	5691114	9674.89	433663
SLOs_G5 M4_096.fcs	57608400	8065176	145980	33067.2	129849	8871.69	39519.4	1.09686e+06	7.08583e+06	21966.1	729841
SLOs_G5 M5_104.fcs	43625400	7.45994e+06	99963.2	44013.7	189483	7310.74	32823.8	775834	6.71831e+06	20154.9	645630
SLOs_G6 M1_097.fcs	31336200	6.54927e+06	68767.3	17683	118542	4911.95	27506.9	598603	6.20457e+06	10547.8	389647
SLOs_G6 M2_098.fcs	39456000	7930656	69789.8	13482.1	119753	3568.8	24585	706621	7772832	18654.8	764069
SLOs_G6 M3_099.fcs	26107800	5.14324e+06	78177.2	26744.8	167155	7200.53	34974	658334	4960482	13889.3	330368
SLOs_G6 M4_100.fcs	57934800	9.67511e+06	163509	37732.9	388939	10642.6	42570.5	949128	1.05441e+07	27414.7	901523
SLOs_G6 M5_101.fcs	28917000	5899068	56631.1	34214.6	166944	8258.7	31855	517348	5523147	7180.09	479961
SLOs_G6 M6_102.fcs	17528400	3505680	41367	10867.6	86590.3	2629.26	12620.4	300787	3.22523e+06	9030.63	249632
SLOs_G6 M7_103.fcs	27554400	4959792	49597.9	11407.5	118043	3323.06	24303	467708	4684248	10773.8	277307

## Sheet: Table S7
Table S7. Raw data for flow cytometry analysis of brain
Sample:	CD45+ lymphocytes	infiltrating myeloid cells	CD4+	IFNg- , IL-17A+	IFNg+ , IL-17A+	IFNg+ , IL-17A-	IL-17A+ , GM-CSF+	Tr1	Treg	CD8+	Tc17	Tc1								Note G2M6 and G6M4 mixed by accident so discarded
Brain_G1 M1_032.fcs	2.07	0.23	34.2	4.63	1.07	15.2	0.36	0.89	16.6	19.1	0.32	36.4				Brain: Cell counts
Brain_G1 M2_033.fcs	6.6	0.77	39.4	4.32	1.52	19.6	0.3	0.49	33.3	16.5	0.9	51.9				count	df=2	Total (0.2ml)
Brain_G1 M3_034.fcs	5.91	1.21	34.8	8.19	1.72	18.5	2.16	0.43	23.7	17.9	0	38.7			G1M1	72	1440000	288000
Brain_G1 M4_035.fcs	7.6	6.58	36.2	10.2	5.54	10.9	0.53	0	34.5	14.3	1.15	56.4			G1M2	205	4100000	820000
Brain_G1 M5_036.fcs	10.5	0.94	37.2	7.95	2.61	15.7	0.85	0.55	25.4	18.3	0.99	49			G1M3	85	1700000	340000
Brain_G2 M1_037.fcs	25.2	1.27	36.9	4.27	7.02	36.5	1.05	0.6	15.1	15.1	0.47	43			G1M4	201	4020000	804000
Brain_G2 M2_038.fcs	3.13	0.24	40.6	5.5	3.32	26.1	0.51	0.3	18.1	33.6	0.25	55			G1M5	168	3360000	672000
Brain_G2 M3_039.fcs	6.34	0.54	34	8.01	4.88	20.6	1.39	1.22	12.9	21.4	0.56	49.2			G2M1	239	4780000	956000
Brain_G2 M4_040.fcs	2.32	0.45	68	3.48	8.01	42.7	1.44	0.097	18.4	11.4	2.23	32.6			G2M2	151	3020000	604000
Brain_G2 M5_041.fcs	5.31	0.73	58.4	7.62	5.87	34.8	1.07	0.17	17.8	9.33	2.02	31.6			G2M3	139	2780000	556000
Brain_G2 M7_042.fcs	13.8	1.3	25	5.32	1.15	15.6	0.26	0.45	27.2	15.3	0.76	30.1			G2M4	347	6940000	1388000
Brain_G2 M8_043.fcs	15.5	0.9	55.8	5.28	4.96	34.4	1.02	0.18	22.1	21.5	1.36	49.6			G2M5	232	4640000	928000
Brain_G3 M1_044.fcs	2.25	0.45	42.7	3.35	3.28	28.6	1.53	1.75	23.2	17.6	0.35	36.9			G2M7	219	4380000	876000
Brain_G3 M2_045.fcs	4.69	0.5	57.2	2.96	3.97	36.2	1.26	2.02	17.3	21.2	0	55.7			G2M8	275	5500000	1100000
Brain_G3 M3_046.fcs	4.91	0.27	30.6	7.49	5.49	19.2	1.63	0.67	28	36	0.5	60.4			G3M1	108	2160000	432000
Brain_G3 M4_047.fcs	9.82	0.6	45.8	6.74	7.55	24.4	2.75	2.09	19.1	12.5	0.52	53.1			G3M2	116	2320000	464000
Brain_G3 M5_048.fcs	23.4	1.03	57.4	10.8	11.3	28.7	2.56	0.59	15.1	11.9	0.8	55.1			G3M3	131	2620000	524000
Brain_G3 M6_049.fcs	25.1	1.34	43.7	7.82	5.12	26.3	1.63	2.09	19.2	23.7	0.21	62.3			G3M4	117	2340000	468000
Brain_G4 M1_050.fcs	7.92	0.89	40.2	6.55	3.18	17.9	0.4	1.25	18.8	20.5	0.39	45.1			G3M5	249	4980000	996000
Brain_G4 M2_051.fcs	18.6	1.25	44.2	8.53	4.5	18.3	0.96	0.86	26.5	16.2	0.58	34.2			G3M6	199	3980000	796000
Brain_G4 M3_052.fcs	24	0.92	51.3	5.07	8.21	32.9	5.82	8.81	13.3	11.4	1	62.9			G4M1	136	2720000	544000
Brain_G4 M4_053.fcs	13.1	0.81	38.6	4.07	4.41	25	0.68	0.56	26.5	19.6	1.03	39			G4M2	273	5460000	1092000
Brain_G4 M5_054.fcs	28.4	1.61	35.1	7.4	5	23.5	1.08	0.88	24	35.8	0.39	66			G4M3	128	2560000	512000
Brain_G4 M6_055.fcs	14.8	1.45	59.2	6.9	12.9	29.7	2.87	0.62	17.6	12.7	0.78	48.1			G4M4	data missing from table
Brain_G4 M7_056.fcs	13.5	0.91	43.6	6.85	6.41	28.2	0.75	0.58	20.8	17.1	0.2	64.5			G4M5	248	4960000	992000
Brain_G5 M1_057.fcs	0.54	0.056	38	3.01	1.97	11.7	1.04	5.21	23.5	21.9	0.2	42.1			G4M6	330	6600000	1320000
Brain_G5 M2_058.fcs	18.4	1.12	39.4	6.28	2.25	21.3	0.82	2.66	15.2	27.7	0.25	57.8			G4M7	222	4440000	888000
Brain_G5 M3_059.fcs	15.6	0.86	33.1	5.24	3.74	23.9	1.58	2.37	22.1	17.9	0.4	60.1			G5M1	69	1380000	276000
Brain_G5 M4_060.fcs	3.61	0.28	32.7	7.46	3.04	13.5	1.66	9.39	19.6	20.8	0.43	38.3			G5M2	216	4320000	864000
Brain_G5 M5_067.fcs	20.1	1.55	40.5	5.22	6.66	21	2.96	2.43	24.3	18.1	0.45	48.5			G5M3	191	3820000	764000
Brain_G6 M1_066.fcs	10.3	0.34	44.7	5.13	3.69	19.5	2.19	6.82	18	11.6	0.58	44.9			G5M4	90	1800000	360000
Brain_G6 M2_061.fcs	29.3	1.32	41.8	5.2	5.37	19.3	1.26	0.37	15.3	8.21	0.76	46.9			G5M5	216	4320000	864000
Brain_G6 M3_062.fcs	19.6	1.01	52	5.61	5.06	22.7	1.56	1.07	32.7	16.9	0.66	48.4			G6M1	163	3260000	652000
Brain_G6 M5_063.fcs	13	0.57	41.3	3.4	1.23	18.8	2.16	19.1	16.7	25.9	0.49	45.3			G6M2	475	9500000	1900000
Brain_G6 M6_064.fcs	6.56	0.7	43.7	6.42	4.44	16.4	0.74	0.7	29	23.6	0.53	44.5			G6M3	375	7500000	1500000
Brain_G6 M7_065.fcs	13.5	0.68	27.3	3.29	3.29	26.2	1.03	2.81	20.1	41.9	0.045	78.4			G6M5	30	600000	120000
															G6M6	247	4940000	988000
															G5M7	140	2800000	560000
	CD45+ lymphocytes	infiltrating myeloid cells	CD4+	IFNg- , IL-17A+	IFNg+ , IL-17A+	IFNg+ , IL-17A-	IL-17A+ , GM-CSF+	Tr1	Treg	CD8+	Tc17	Tc1
Brain_G1 M1_032.fcs	5961.6	662.4	2038.87	94.3996	21.8159	309.908	7.33992	18.1459	338.452	1138.67	3.64373	414.474
Brain_G1 M2_033.fcs	54120	6314	21323.3	921.166	324.114	4179.36	63.9698	104.484	7100.65	8929.8	80.3682	4634.57
Brain_G1 M3_034.fcs	20094	4114	6992.71	572.703	120.275	1293.65	151.043	30.0687	1657.27	3596.83	0	1391.97
Brain_G1 M4_035.fcs	61104	52903.2	22119.6	2256.2	1225.43	2411.04	117.234	0	7631.28	8737.87	100.486	4928.16
Brain_G1 M5_036.fcs	70560	6316.8	26248.3	2086.74	685.081	4120.99	223.111	144.366	6667.07	12912.5	127.834	6327.12
Brain_G2 M1_037.fcs	240912	12141.2	88896.5	3795.88	6240.54	32447.2	933.414	533.379	13423.4	36377.7	170.975	15642.4
Brain_G2 M2_038.fcs	18905.2	1449.6	7675.51	422.153	254.827	2003.31	39.1451	23.0265	1389.27	6352.15	15.8804	3493.68
Brain_G2 M3_039.fcs	35250.4	3002.4	11985.1	960.009	584.875	2468.94	166.593	146.219	1546.08	7543.59	42.2441	3711.44
Brain_G2 M4_040.fcs	32201.6	6246	21897.1	762.019	1753.96	9350.06	315.318	21.2402	4029.06	3670.98	81.8629	1196.74
Brain_G2 M5_041.fcs	49276.8	6774.4	28777.7	2192.86	1689.25	10014.6	307.921	48.922	5122.42	4597.53	92.87	1452.82
Brain_G2 M7_042.fcs	120888	11388	30222	1607.81	347.553	4714.63	78.5772	135.999	8220.38	18495.9	140.569	5567.26
Brain_G2 M8_043.fcs	170500	9900	95139	5023.34	4718.89	32727.8	970.418	171.25	21025.7	36657.5	498.542	18182.1
Brain_G3 M1_044.fcs	9720	1944	4150.44	139.04	136.134	1187.03	63.5017	72.6327	962.902	1710.72	5.98752	631.256
Brain_G3 M2_045.fcs	21761.6	2320	12447.6	368.45	494.171	4506.04	156.84	251.442	2153.44	4613.46	0	2569.7
Brain_G3 M3_046.fcs	25728.4	1414.8	7872.89	589.679	432.222	1511.59	128.328	52.7484	2204.41	9262.22	46.3111	5594.38
Brain_G3 M4_047.fcs	45957.6	2808	21048.6	1418.67	1589.17	5135.85	578.836	439.915	4020.28	5744.7	29.8724	3050.44
Brain_G3 M5_048.fcs	233064	10258.8	133779	14448.1	15117	38394.5	3424.74	789.295	20200.6	27734.6	221.877	15281.8
Brain_G3 M6_049.fcs	199796	10666.4	87310.9	6827.71	4470.32	22962.8	1423.17	1824.8	16763.7	47351.7	99.4385	29500.1
Brain_G4 M1_050.fcs	43084.8	4841.6	17320.1	1134.47	550.779	3100.3	69.2804	216.501	3256.18	8832.38	34.4463	3983.41
Brain_G4 M2_051.fcs	203112	13650	89775.5	7657.85	4039.9	16428.9	861.845	772.069	23790.5	32904.1	190.844	11253.2
Brain_G4 M3_052.fcs	122880	4710.4	63037.4	3196	5175.37	20739.3	3668.78	5553.6	8383.98	14008.3	140.083	8811.23
Brain_G4 M4_053.fcs
Brain_G4 M5_054.fcs	281728	15971.2	98886.5	7317.6	4944.33	23238.3	1067.97	870.201	23732.8	100859	393.349	66566.7
Brain_G4 M6_055.fcs	195360	19140	115653	7980.07	14919.3	34349	3319.24	717.049	20354.9	24810.7	193.524	11934
Brain_G4 M7_056.fcs	119880	8080.8	52267.7	3580.34	3350.36	14739.5	392.008	303.153	10871.7	20499.5	40.999	13222.2
Brain_G5 M1_057.fcs	1490.4	154.56	566.352	17.0472	11.1571	66.2632	5.89006	29.5069	133.093	326.398	0.652795	137.413
Brain_G5 M2_058.fcs	158976	9676.8	62636.5	3933.57	1409.32	13341.6	513.62	1666.13	9520.75	44036.4	110.091	25453
Brain_G5 M3_059.fcs	119184	6570.4	39449.9	2067.17	1475.43	9428.53	623.308	934.963	8718.43	21333.9	85.3357	12821.7
Brain_G5 M4_060.fcs	12996	1008	4249.69	317.027	129.191	573.708	70.5449	399.046	832.94	2703.17	11.6236	1035.31
Brain_G5 M5_067.fcs	173664	13392	70333.9	3671.43	4684.24	14770.1	2081.88	1709.11	17091.1	31433.2	141.449	15245.1
Brain_G6 M1_066.fcs	67156	2216.8	30018.7	1539.96	1107.69	5853.65	657.41	2047.28	5403.37	7790.1	45.1826	3497.75
Brain_G6 M2_061.fcs	556700	25080	232701	12100.4	12496	44911.2	2932.03	860.992	35603.2	45705.1	347.359	21435.7
Brain_G6 M3_062.fcs	294000	15150	152880	8576.57	7735.73	34703.8	2384.93	1635.82	49991.8	49686	327.928	24048
Brain_G6 M5_063.fcs	15600	684	6442.8	219.055	79.2464	1211.25	139.164	1230.57	1075.95	4040.4	19.798	1830.3
Brain_G6 M6_064.fcs	64812.8	6916	28323.2	1818.35	1257.55	4645	209.592	198.262	8213.73	15295.8	81.0679	6806.64
Brain_G6 M7_065.fcs	75600	3808	20638.8	679.017	679.017	5407.37	212.58	579.95	4148.4	31676.4	14.2544	24834.3
